# Supplementary material for: Self-Assembly of 1D Double-Chain and 3D Diamondoid Networks of Lanthanide Coordination Polymers through In Situ-Generated Ligands: High-Pressure CO2 Adsorption and Photoluminescence Properties
Source: Molecules. 2021 Jul 22;26(15):4428. doi: 10.3390/molecules26154428 (PMC8347576; doi:10.3390/molecules26154428)
Supplement: Supplementary file 1 [file molecules-26-04428-s001.zip]

Archive with 1 entries (1 files):
- molecules-1285408-supplementary.pdf
